# Supplementary material for: Functional Expansion of the Skin Microbiome: A Pantothenate-Producing Rothia Strain Confers Anti-Inflammatory and Photoaging-Protective Effects
Source: Int J Mol Sci. 2025 Dec 15;26(24):12058. doi: 10.3390/ijms262412058 (PMC12732660; doi:10.3390/ijms262412058)
Supplement: Supplementary file 1 [file ijms-26-12058-s001.zip]

Archive with 1 entries (1 files):
- ijms-3953660-supplementary.pdf
